# Supplementary material for: Trends in the Use of Complementary and Alternative Therapies among US Adults with Current Asthma
Source: Epidemiologia (Basel). 2023 Mar 21;4(1):94–105. doi: 10.3390/epidemiologia4010010 (PMC10048134; doi:10.3390/epidemiologia4010010)
Supplement: Supplementary file 1 [file epidemiologia-04-00010-s001.zip]

Archive with 2 entries (2 files):
- epidemiologia-2174428-supplementary figure.pdf
- epidemiologia-2174428-supplementary.pdf
